# Supplementary material for: Inhibition Mechanism of Cinnamomum burmannii Leaf Essential Oil Against Aspergillus flavus and Aflatoxins
Source: Foods. 2025 Feb 17;14(4):682. doi: 10.3390/foods14040682 (PMC11853908; doi:10.3390/foods14040682)
Supplement: Supplementary file 1 [file foods-14-00682-s001.zip]

Archive with 1 entries (1 files):
- foods-3373507-supplementary.pdf
